# Supplementary material for: Integrating single-cell RNA-seq and bulk RNA-seq to construct prognostic signatures to explore the role of glutamine metabolism in breast cancer
Source: Front Endocrinol (Lausanne). 2023 Feb 10;14:1135297. doi: 10.3389/fendo.2023.1135297 (PMC9950399; doi:10.3389/fendo.2023.1135297)
Supplement: Supplementary file 2 [file Table_2.xls]

## Sheet: Sheet1
Table S1. Clinical pathological information
Admission number	Operation time	Age of diagnosis	grade	Maximum tumor diameter（cm）	T	N	M	ER	PR	HER2	Ki67
289421	2021-02-22	33	2	2.3	2	0	0	>95%1+	>90%1+~2+	2+amplification	\
97434	2021-02-19	45	3	2.1	2	1a（Sn）	0	‘-	’-	1+	>90%+
289402	2021-02-22	78	2	3.5	2	0（i-）	0	90%3+	90%2+	1+	10%+
289506	2021-02-21	65	3	4.5	2	1a	0	>95%3+	>95%2+	1+	50%1+
289243	2021-02-22	50	2	2.3	2	0	0	85%2+~3+	70%2+	2+amplification	15%1+
289304	2021-02-23	47	1	2.1	1c	0（Sn）	0	>95%2+~3+	>95%3+	2+non-amplification	40%1+
289462	2021-02-23	57	3	2.1	2	2a	0	>95%3+	80%1+	‘-	70%+
289520	2021-02-23	78	3	2.5	2	0（Sn）	0	70%weak expression	’-	3+	70%1+
289481	2021-02-23	52	3	3	2	0	0	>95%3+	2%1+	3+	60%1+
289381	2021-02-24	65	3	2.7	2	1a	0	90%3+	25%2+~3+	2+non-amplification	60%1+
